# Supplementary material for: Multidisciplinary Approach for Dental Management of Congenital Insensitivity to Pain with Anhidrosis: Clinical Case Report with 12-Month Follow-Up
Source: Dent J (Basel). 2026 Jan 20;14(1):68. doi: 10.3390/dj14010068 (PMC12840396; doi:10.3390/dj14010068)
Supplement: Supplementary file 1 [file dentistry-14-00068-s001.zip]

Archive with 3 entries (3 files):
- Table S1.pdf
- File S1.pdf
- File S2.pdf
